# Supplementary material for: Potential SARS-CoV-2 Susceptibility of Cetaceans Stranded along the Italian Coastline
Source: Pathogens. 2022 Sep 25;11(10):1096. doi: 10.3390/pathogens11101096 (PMC9607105; doi:10.3390/pathogens11101096)
Supplement: Supplementary file 1 [file pathogens-11-01096-s001.zip]

Archive with 1 entries (1 files):
- pathogens-1899279-supplementary.pdf
